# Supplementary material for: Antiplatelet and Antithrombotic Effects of Isaridin E Isolated from the Marine-Derived Fungus via Downregulating the PI3K/Akt Signaling Pathway
Source: Mar Drugs. 2021 Dec 24;20(1):23. doi: 10.3390/md20010023 (PMC8780978; doi:10.3390/md20010023)
Supplement: Supplementary file 1 [file marinedrugs-20-00023-s001.zip]

Archive with 1 entries (1 files):
- marinedrugs-1494981-supplementary.pdf
